# Supplementary material for: Vascular and Non-HLA autoantibody profiles in hospitalized patients with COVID-19
Source: Front Immunol. 2023 Jun 15;14:1197326. doi: 10.3389/fimmu.2023.1197326 (PMC10309004; doi:10.3389/fimmu.2023.1197326)
Supplement: Supplementary file 1 [file Table_1.xlsx]

## Sheet: COVID AutoAb Study Data
Supplementary Table 1		Demographic, clinical, and autoantibody data
oid	site	dtype	hday	covid_nih	covid2	age	ethnicity	race2	sex	bmi	tx_i	str_dex	rdv_rx	trial	vent	pmh_hrt	pmh_pul	pmh_dm	pmh_kidney	at1r	at1r_c	ecm1_num	ecm2_num	ecmi	dexi	snrpn	ssb	il8	krt8	krt18	myosin	coll1	coll2	coll3	coll4	coll5	csf2	lgals8	shc3	agrn	perc	atp5b	snrpb2	gdnf	ifng	gstt1	eno1	lmna	ncl
1001	1=Sharp	MIS	5			33	1=Hispanic	0=Other	0=female	35	0=Not Transplant	1=Steroid	0=No Remdexivir	0	0=No ventilation	0=No Cardiac Disease	0=No Pulmonary Disease	0=No Diabetes	0=No Kidney Disease	11	AT1R>=10	115	136	ECXM Positive	238	505	257	182	229	279.5	1212	239	483	1190	200	314	53	206	331	379	227	122	1273	18	108	172	16099	416	3210
1002	1=Sharp	COVID	6	5	Moderate-Severe	58	Unknown	Unknown	1=male	37.72	0=Not Transplant	1=Steroid	1=Remdexivir	0	0=No ventilation	0=No Cardiac Disease	0=No Pulmonary Disease	0=No Diabetes	0=No Kidney Disease	17	AT1R>=10	44	96	ECXM Positive	400	277	230.5	2281	318.5	541.5	2039	230	473	1001	315	215	1977	234.5	479	472	291	195	829	155.5	292.5	187.5	892.5	388.5	1339
1003	1=Sharp	COVID	7	5	Moderate-Severe	48	1=Hispanic	0=Other	1=male	32.59	0=Not Transplant	1=Steroid	1=Remdexivir	0	0=No ventilation	0=No Cardiac Disease	0=No Pulmonary Disease	0=No Diabetes	0=No Kidney Disease	15	AT1R>=10	108	146	ECXM Positive	340.5	566.5	484	232.5	320	329	1781.5	359	674	1866	500	716	154	362	539	460	776	296	1427	75	398.5	237	260	515	542
1004	1=Sharp	MIS	105	5		28	0=Non-Hispanic	2=Black	1=male	33.97	0=Not Transplant	1=Steroid	0=No Remdexivir	0	0=No ventilation	1=PMH Cardiac Disease	1=PMH Pulmonary Disease	0=No Diabetes	0=No Kidney Disease	18	AT1R>=10	60	90	ECXM Positive	552	780	4815	487	554.5	360	1902	466	526	1902	627	562	169.5	464	985.5	847	523	484	1334	345	203	343	632.5	424	834
1005	1=Sharp	COVID	25	7	Critical-Deceased	59	1=Hispanic	0=Other	1=male	40.46	0=Not Transplant	1=Steroid	0=No Remdexivir	1	1=Ventilation	0=No Cardiac Disease	0=No Pulmonary Disease	0=No Diabetes	0=No Kidney Disease	40	AT1R>=10	41	65	ECXM Positive	462.5	358.5	391	481	318	250	738	261.5	516	1286	351	264	122	1328.5	495.5	358.5	389.5	194.5	355	207	156	150.5	4173	376	340
1006	1=Sharp	COVID	5	6	Critical-Deceased	45	0=Non-Hispanic	1=White	0=female	31.17	0=Not Transplant	1=Steroid	0=No Remdexivir	0	0=No ventilation	0=No Cardiac Disease	1=PMH Pulmonary Disease	0=No Diabetes	0=No Kidney Disease	15	AT1R>=10	32	55	ECXM Negative	325.5	574.5	458	226.5	264	287	2033	291	465	1115	381	718.5	142	320	311	401.5	346	141	288	158	107	178	285	311	338
1007	1=Sharp	COVID	1	5	Moderate-Severe	28	0=Non-Hispanic	0=Other	0=female	43.17	0=Not Transplant	1=Steroid	0=No Remdexivir	0	0=No ventilation	0=No Cardiac Disease	0=No Pulmonary Disease	0=No Diabetes	0=No Kidney Disease	20	AT1R>=10	22	31	ECXM Negative	564	720.5	373	821	529	1054	1813	214	727	1128	303	272	209	287	487	670	298	179	784	179	652	255	279	410	801.5
1008	1=Sharp	COVID	4	5	Moderate-Severe	50	0=Non-Hispanic	1=White	1=male	57.33	0=Not Transplant	1=Steroid	1=Remdexivir	0	0=No ventilation	1=PMH Cardiac Disease	0=No Pulmonary Disease	0=No Diabetes	0=No Kidney Disease	11	AT1R>=10				479	208	261.5	120	229.5	216.5	1982.5	944.5	1265	3592	1180	1034	101	148.5	187	200.5	275	254	242	140	366.5	186.5	13099.5	143	193
1009	1=Sharp	COVID	4	5	Moderate-Severe	52	0=Non-Hispanic	0=Other	1=male	41.45	0=Not Transplant	1=Steroid	1=Remdexivir	0	0=No ventilation	0=No Cardiac Disease	0=No Pulmonary Disease	0=No Diabetes	0=No Kidney Disease	12	AT1R>=10	0	48	ECXM Negative	584	1005	9675	273	567.5	941	2809	289.5	2367	1649	572	398.5	2712	365	1481	851.5	1609	293	4529.5	259.5	141	464	432	907.5	854
1010	1=Sharp	COVID	6	5	Moderate-Severe	27	1=Hispanic	0=Other	0=female	38.71	0=Not Transplant	1=Steroid	1=Remdexivir	0	0=No ventilation	0=No Cardiac Disease	0=No Pulmonary Disease	0=No Diabetes	0=No Kidney Disease	10	AT1R>=10				217.5	197	534	144	309.5	428	1516	187	301	800	259	200	77.5	174	237	377	218	174	196	111	174	657	324	186	585
1011	1=Sharp	COVID	5	5	Moderate-Severe	62	0=Non-Hispanic	1=White	1=male	29.32	0=Not Transplant	1=Steroid	1=Remdexivir	0	0=No ventilation	0=No Cardiac Disease	0=No Pulmonary Disease	0=No Diabetes	0=No Kidney Disease	16	AT1R>=10	30	62	ECXM Positive	427	604	328	2909	319	950.5	1180	541.5	1002	2099	640	702	843	280.5	8542.5	425.5	383.5	190	598	341	137	201	953.5	1134	435
1012	1=Sharp	COVID	8	4	Moderate-Severe	57	0=Non-Hispanic	1=White	1=male	32.01	0=Not Transplant	0=No Steroid	0=No Remdexivir	0	0=No ventilation	1=PMH Cardiac Disease	0=No Pulmonary Disease	1=PMH Diabetes	0=No Kidney Disease	18	AT1R>=10	23	64	ECXM Positive	526	943	1054	425	487	410.5	2269.5	296	657.5	1568	319	312	152.5	477	484	1076	1490	1065	951.5	357.5	142	318.5	1936	1545	956
1013	1=Sharp	COVID	5	5	Moderate-Severe	41	0=Non-Hispanic	1=White	1=male	36.99	0=Not Transplant	1=Steroid	1=Remdexivir	0	0=No ventilation	0=No Cardiac Disease	0=No Pulmonary Disease	0=No Diabetes	0=No Kidney Disease	6	AT1R<10	0	0	ECXM Negative	223	361	1401	180	395	287	3177	291	355	1192	369	355.5	159.5	326	379	361	278.5	399.5	803.5	371	97	233	3366	290	386.5
1014	1=Sharp	COVID	22	7	Critical-Deceased	26	1=Hispanic	0=Other	0=female		0=Not Transplant	1=Steroid	0=No Remdexivir	0	1=Ventilation	0=No Cardiac Disease	0=No Pulmonary Disease	1=PMH Diabetes	0=No Kidney Disease	40	AT1R>=10	71	55	ECXM Positive	403	444.5	1053.5	708	306.5	370	5563	2085	2897	5614	2359	2446.5	635.5	409	944	684.5	397	458	456	817	350	434	898	580	555
1015	1=Sharp	COVID	7	5	Moderate-Severe	58	0=Non-Hispanic	3=Asian	1=male	27.06	0=Not Transplant	1=Steroid	0=No Remdexivir	0	0=No ventilation	0=No Cardiac Disease	0=No Pulmonary Disease	0=No Diabetes	0=No Kidney Disease	9	AT1R<10	130	157	ECXM Positive	432.5	1037.5	1972	2904.5	780	887	5661	594	776	2263	651	1091.5	167.5	777	567	828	3805	392	1439	531	559	342.5	950.5	577	538.5
1016	1=Sharp	COVID	5	4	Moderate-Severe	23	0=Non-Hispanic	1=White	0=female		0=Not Transplant	1=Steroid	0=No Remdexivir	0	0=No ventilation	0=No Cardiac Disease	1=PMH Pulmonary Disease	0=No Diabetes	0=No Kidney Disease	10	AT1R>=10	65	52	ECXM Positive	347	653	1113	410	593.5	943.5	2174.5	571.5	894	1602	458	528	162	417	536	522	601	392	351	166	380	426	458	711	462
1017	1=Sharp	COVID	5	5	Moderate-Severe	52	0=Non-Hispanic	1=White	1=male	38.01	0=Not Transplant	1=Steroid	1=Remdexivir	0	0=No ventilation	0=No Cardiac Disease	0=No Pulmonary Disease	0=No Diabetes	0=No Kidney Disease	28	AT1R>=10	19	2	ECXM Negative	357	1296	561	391	509	577	1338	293.5	616	1275	423.5	477.5	314	429	514.5	603.5	451.5	440.5	514	346	362	152	647.5	823	154.5
1018	1=Sharp	COVID	17	4	Moderate-Severe	30	0=Non-Hispanic	2=Black	1=male	35.35	0=Not Transplant	0=No Steroid	0=No Remdexivir	0	0=No ventilation	0=No Cardiac Disease	0=No Pulmonary Disease	0=No Diabetes	1=PMH Kidney Disease	9	AT1R<10	13	0	ECXM Negative	225.5	510.5	3660	226	574	908	1565	253	466.5	1047	416.5	427	176	383	447	268.5	281	401	805	566	139	181	2751.5	276	583
1019	1=Sharp	COVID	4	5	Moderate-Severe	28	0=Non-Hispanic	0=Other	1=male	36.99	0=Not Transplant	1=Steroid	1=Remdexivir	0	0=No ventilation	0=No Cardiac Disease	0=No Pulmonary Disease	0=No Diabetes	0=No Kidney Disease	17	AT1R>=10	81	96	ECXM Positive	514.5	768	2454	356.5	1020	597	5751.5	349	428	888	389	369	3830.5	700	1078	1143	668	668	1399	582.5	364	424	1471	3008.5	1711
1020	1=Sharp	COVID	5	5	Moderate-Severe	46	0=Non-Hispanic	1=White	1=male	27.37	0=Not Transplant	1=Steroid	1=Remdexivir	0	0=No ventilation	0=No Cardiac Disease	0=No Pulmonary Disease	0=No Diabetes	0=No Kidney Disease	5	AT1R<10	87	76	ECXM Positive	484	1368.5	585	241	710	755	3282.5	264	739	836	594	337	287.5	489.5	531	710	293	554.5	3574.5	200	349	440	8082	693.5	1157.5
1021	1=Sharp	COVID	3	5	Moderate-Severe	26	1=Hispanic	Unknown	1=male	29.48	0=Not Transplant	1=Steroid	1=Remdexivir	0	0=No ventilation	0=No Cardiac Disease	0=No Pulmonary Disease	0=No Diabetes	0=No Kidney Disease	23	AT1R>=10	72	70	ECXM Positive	707	710	1642	530	559	919	5364	1880.5	3438.5	7497.5	2516	2917	300	772	2646	700.5	1182	551	756	225	272	285.5	725.5	576.5	1060
1022	1=Sharp	COVID	9	6	Critical-Deceased	30	0=Non-Hispanic	3=Asian	0=female	24.46	0=Not Transplant	1=Steroid	1=Remdexivir	0	0=No ventilation	0=No Cardiac Disease	0=No Pulmonary Disease	0=No Diabetes	0=No Kidney Disease	11	AT1R>=10	21	7	ECXM Negative	515	559.5	4563.5	300	349	366	990.5	372	587	653	377	329.5	9	568	519	367	350	394	507	322.5	283.5	273	1189	509	454
1023	1=Sharp	COVID	4	5	Moderate-Severe	35	0=Non-Hispanic	1=White	0=female	29.17	0=Not Transplant	1=Steroid	1=Remdexivir	0	0=No ventilation	0=No Cardiac Disease	0=No Pulmonary Disease	0=No Diabetes	0=No Kidney Disease	24	AT1R>=10	36	57	ECXM Positive	408	636	452	535	542	674.5	1318.5	349	471	935	317.5	469.5	802	406	469	546	326	211.5	634	475.5	249	385	401.5	290.5	379
1024	1=Sharp	COVID	9	6	Critical-Deceased	46	0=Non-Hispanic	0=Other	1=male	32.98	0=Not Transplant	1=Steroid	0=No Remdexivir	0	0=No ventilation	0=No Cardiac Disease	0=No Pulmonary Disease	0=No Diabetes	0=No Kidney Disease	11	AT1R>=10	0	0	ECXM Negative	490	639.5	400	202	392	393.5	2407.5	315	405.5	1388	423.5	438	163	326	397	747	1018	399	1953	184.5	279.5	183	237	483.5	3204
1025	1=Sharp	COVID	5	5	Moderate-Severe	36	Unknown	Unknown	0=female	45.79	0=Not Transplant	1=Steroid	1=Remdexivir	0	0=No ventilation	0=No Cardiac Disease	1=PMH Pulmonary Disease	0=No Diabetes	0=No Kidney Disease	8	AT1R<10	0	0	ECXM Negative	568	887.5	1477.5	177	525.5	474	2180	295	433.5	837.5	423	272.5	271	333	476	506	703	98.5	1126	263	70	490.5	596	478	465
1026	1=Sharp	COVID	19	5	Moderate-Severe	30	0=Non-Hispanic	1=White	0=female	31.12	0=Not Transplant	1=Steroid	0=No Remdexivir	0	0=No ventilation	0=No Cardiac Disease	0=No Pulmonary Disease	0=No Diabetes	0=No Kidney Disease	21	AT1R>=10	121	108	ECXM Positive	1351.5	1412.5	16171	3630	1745	2733	6067	547	683.5	2166	446	782	406	1058	1513	1368.5	4644	804	900.5	2833	477	766	1577.5	1310	1154
1027	1=Sharp	COVID	1	5	Moderate-Severe	33	0=Non-Hispanic	0=Other	1=male	34.38	0=Not Transplant	1=Steroid	0=No Remdexivir	0	0=No ventilation	0=No Cardiac Disease	0=No Pulmonary Disease	0=No Diabetes	0=No Kidney Disease	40	AT1R>=10	70	45	ECXM Positive	332	959	2732.5	664	545	687	2718.5	570	931.5	2020	894	644.5	280	703	4193	762.5	687	414	721	340	362	306	5420	726.5	666
1028	1=Sharp	COVID	6	6	Critical-Deceased	44	0=Non-Hispanic	1=White	0=female	59.83	0=Not Transplant	1=Steroid	0=No Remdexivir	0	0=No ventilation	0=No Cardiac Disease	1=PMH Pulmonary Disease	0=No Diabetes	0=No Kidney Disease	19	AT1R>=10	113	127	ECXM Positive	537.5	625.5	404	356	531	637	3021	576.5	890	2266	896	1189	282	554	411	626	363	321.5	274	311.5	1425	249	669	533.5	306
1029	1=Sharp	COVID	3	5	Moderate-Severe	39	0=Non-Hispanic	1=White	1=male	30.56	0=Not Transplant	1=Steroid	1=Remdexivir	0	0=No ventilation	1=PMH Cardiac Disease	0=No Pulmonary Disease	1=PMH Diabetes	0=No Kidney Disease	6	AT1R<10	41	74	ECXM Positive	629.5	751	3397	382	315	584.5	2340	306	647	868	308	374.5	75	2474	2160	458.5	409	669.5	388	213	429	1505.5	2002	681	479.5
1030	1=Sharp	COVID	4	5	Moderate-Severe	61	0=Non-Hispanic	3=Asian	0=female	21.09	0=Not Transplant	1=Steroid	1=Remdexivir	0	0=No ventilation	0=No Cardiac Disease	0=No Pulmonary Disease	0=No Diabetes	0=No Kidney Disease	26	AT1R>=10	117	105	ECXM Positive	919	1178	5931	630	771	1345	5225	503	752	1936	511	894	238	651	4989.5	1064.5	1217	580	750.5	684	439.5	1013.5	1710.5	2596	813
1031	1=Sharp	COVID	5	5	Moderate-Severe	64	0=Non-Hispanic	1=White	1=male	37.06	0=Not Transplant	1=Steroid	1=Remdexivir	1	0=No ventilation	0=No Cardiac Disease	0=No Pulmonary Disease	0=No Diabetes	0=No Kidney Disease	6	AT1R<10	43	26	ECXM Negative	453	1223.5	844.5	733	524	460	2305	244	447.5	728.5	301.5	769	216.5	674.5	599	530	392	306.5	572	474	302	275	706.5	4956.5	919.5
1032	1=Sharp	COVID	22	6	Critical-Deceased	46	0=Non-Hispanic	1=White	1=male	30.86	0=Not Transplant	1=Steroid	1=Remdexivir	0	0=No ventilation	0=No Cardiac Disease	0=No Pulmonary Disease	0=No Diabetes	0=No Kidney Disease	6	AT1R<10	39	90	ECXM Positive	560	922	3270	279	518.5	480	2614	287	503	954.5	332	356.5	202	2309	1885	541.5	322	602	491	321	216	1419	1846	760.5	391.5
2001	2=UCLA	COVID	9	6	Critical-Deceased	82	1=Hispanic	0=Other	0=female	24.3	0=Not Transplant	0=No Steroid	1=Remdexivir	0	0=No ventilation	1=PMH Cardiac Disease	0=No Pulmonary Disease	0=No Diabetes	0=No Kidney Disease	14	AT1R>=10				717.5	698	1041	374	566	823	2044	512	669	2004	526	634	179.5	407	681	790.5	462	316	597.5	406	275	325	483	610	628
2002	2=UCLA	COVID	4	5	Moderate-Severe	34	1=Hispanic	0=Other	1=male	29.9	0=Not Transplant	0=No Steroid	0=No Remdexivir	0	0=No ventilation	0=No Cardiac Disease	0=No Pulmonary Disease	0=No Diabetes	0=No Kidney Disease	13	AT1R>=10	382		ECXM Positive	949	1011	1001	594	691	1020	2216	685	901.5	3011	880.5	863	228	552	819	1021	716	690	615	355.5	307	419.5	4759	1907	1018.5
2003	2=UCLA	COVID	6	5	Moderate-Severe	67	1=Hispanic	0=Other	0=female	22.3	0=Not Transplant	0=No Steroid	0=No Remdexivir	0	0=No ventilation	1=PMH Cardiac Disease	0=No Pulmonary Disease	1=PMH Diabetes	0=No Kidney Disease	13	AT1R>=10	0	0	ECXM Negative	342	509.5	581	169	532	1359	767	199	287	735.5	285	205.5	124	420	516	544	297	286	3091	137.5	145	210	484	314	298
2004	2=UCLA	COVID	6	5	Moderate-Severe	64	0=Non-Hispanic	3=Asian	0=female	27	0=Not Transplant	0=No Steroid	0=No Remdexivir	0	0=No ventilation	1=PMH Cardiac Disease	0=No Pulmonary Disease	1=PMH Diabetes	0=No Kidney Disease	14	AT1R>=10	169	205	ECXM Positive	441	487	471	238	386	366	5679	300	317.5	868	382	256	107	431	1558	615	380	655	340	328	164	211	621	411	320
2005	2=UCLA	COVID	20	5	Moderate-Severe	37	1=Hispanic	0=Other	0=female		1=Transplant patient	0=No Steroid	0=No Remdexivir	0	0=No ventilation	1=PMH Cardiac Disease	0=No Pulmonary Disease	0=No Diabetes	1=PMH Kidney Disease	17	AT1R>=10	0	57	ECXM Positive	665	6974	609	316	500	617	1834	351	602.5	1636	450	631	224	946	2207	768	7021.5	448	784	1162	197	276	907	600	1123
2006	2=UCLA	COVID	9	5	Moderate-Severe	57	1=Hispanic	0=Other	1=male	35.4	1=Transplant patient	0=No Steroid	0=No Remdexivir	1	0=No ventilation	1=PMH Cardiac Disease	0=No Pulmonary Disease	0=No Diabetes	1=PMH Kidney Disease	8	AT1R<10	0	0	ECXM Negative	712.5	622	239	372	584.5	760	2925	397	1001	1583	263	491	75.5	408	699	697	400	328	440	716.5	188.5	301	739	544.5	435
2007	2=UCLA	COVID	37	7	Critical-Deceased	72	0=Non-Hispanic	2=Black	1=male	22.6	0=Not Transplant	0=No Steroid	0=No Remdexivir	1	1=Ventilation	1=PMH Cardiac Disease	0=No Pulmonary Disease	1=PMH Diabetes	1=PMH Kidney Disease	12	AT1R>=10				495	798	225.5	316	856	546	1920.5	626	1165	2305	386	403	114	346	607	625	527	380	5335.5	240	18265	373	667	1691.5	1054
2008	2=UCLA	COVID	5	5	Moderate-Severe	48	1=Hispanic	0=Other	0=female	29.8	0=Not Transplant	0=No Steroid	1=Remdexivir	1	0=No ventilation	0=No Cardiac Disease	0=No Pulmonary Disease	0=No Diabetes	0=No Kidney Disease	8	AT1R<10				281.5	1845	182.5	303.5	1099.5	3721	1068.5	510.5	882	1873	380.5	326.5	244.5	369	439	594	252	276	261	247	130	212	200	510	467
2009	2=UCLA	COVID	11	8	Critical-Deceased	56	1=Hispanic	0=Other	1=male	20	1=Transplant patient	0=No Steroid	1=Remdexivir	0	0=No ventilation	0=No Cardiac Disease	1=PMH Pulmonary Disease	0=No Diabetes	0=No Kidney Disease	40	AT1R>=10				361	475	416	206	697.5	2044.5	672	388.5	961	1637	292	359	136.5	398	368	337	509	257	248	188	101	267.5	484.5	234	2309
2010	2=UCLA	COVID	21	7	Critical-Deceased	62	1=Hispanic	0=Other	1=male	27.9	0=Not Transplant	0=No Steroid	1=Remdexivir	1	1=Ventilation	0=No Cardiac Disease	0=No Pulmonary Disease	0=No Diabetes	0=No Kidney Disease	11	AT1R>=10	41	88	ECXM Positive	318	425	304	296	411	1166	1152.5	335	695	1589	303	344	66	333	741	451	247	5303	303.5	138	249	204	9627.5	381	704
2011	2=UCLA	COVID	12	7	Critical-Deceased	23	0=Non-Hispanic	3=Asian	1=male	25.5	0=Not Transplant	0=No Steroid	1=Remdexivir	0	1=Ventilation	0=No Cardiac Disease	0=No Pulmonary Disease	0=No Diabetes	0=No Kidney Disease	11	AT1R>=10				365	418.5	304	283.5	346.5	881.5	2121	1516	2349	1758	365	599	215	289	383.5	378	780	568	329.5	243	174	280	2106	517	576
2012	2=UCLA	COVID	12	4	Moderate-Severe	64	0=Non-Hispanic	2=Black	1=male	21.1	1=Transplant patient	0=No Steroid	0=No Remdexivir	0	0=No ventilation	1=PMH Cardiac Disease	1=PMH Pulmonary Disease	0=No Diabetes	0=No Kidney Disease	5	AT1R<10				275	391.5	1470	208	280	262	612.5	247	300.5	769	160	209	0	145	303	338	193	466	234	273	101	120	222.5	270	387
2013	2=UCLA	COVID	4	5	Moderate-Severe	31	0=Non-Hispanic	3=Asian	1=male	28.8	0=Not Transplant	0=No Steroid	1=Remdexivir	1	0=No ventilation	0=No Cardiac Disease	0=No Pulmonary Disease	0=No Diabetes	0=No Kidney Disease	20	AT1R>=10	0	13	ECXM Negative	383	577	886.5	180.5	371	329	1101	956	1374	2563	486	696	78	322	496	501	368	624.5	379	277	159	224	1059	426	1957
2014	2=UCLA	COVID	24	8	Critical-Deceased	69	0=Non-Hispanic	1=White	0=female	33.5	0=Not Transplant	0=No Steroid	0=No Remdexivir	1	0=No ventilation	1=PMH Cardiac Disease	0=No Pulmonary Disease	1=PMH Diabetes	1=PMH Kidney Disease	6	AT1R<10				386.5	285	1634	115	292.5	190	720.5	132.5	583	531.5	116	162	134	223	396	219	212	415.5	2416	132	82	176	1488	1055	149
2015	2=UCLA	COVID	13	6	Critical-Deceased	69	0=Non-Hispanic	3=Asian	1=male	27.5	0=Not Transplant	1=Steroid	1=Remdexivir	0	0=No ventilation	0=No Cardiac Disease	0=No Pulmonary Disease	0=No Diabetes	0=No Kidney Disease	16	AT1R>=10				428	279	510.5	170.5	434	2200	4045	621	1223	2198	386.5	708	110.5	322	542	309	331.5	366	614	230	189	269	1212	938	425.5
2016	2=UCLA	COVID	2	4	Moderate-Severe	57	0=Non-Hispanic	1=White	1=male		0=Not Transplant	0=No Steroid	0=No Remdexivir	0	0=No ventilation	1=PMH Cardiac Disease	0=No Pulmonary Disease	0=No Diabetes	0=No Kidney Disease	9	AT1R<10				597	561	249	195	569.5	413	1023	1005	2439	3272	379	574	95.5	346	1160.5	617	357.5	399	473	263	89	387.5	328	479.5	485
2017	2=UCLA	COVID	9	4	Moderate-Severe	55	1=Hispanic	0=Other	1=male	26.1	1=Transplant patient	0=No Steroid	1=Remdexivir	0	0=No ventilation	1=PMH Cardiac Disease	0=No Pulmonary Disease	1=PMH Diabetes	0=No Kidney Disease	9	AT1R<10				164	400	241	182	313	161	823	406	1109	1323	398.5	331.5	132.5	325	282.5	285	386.5	491	174	88	203	144.5	179	220	265
2018	2=UCLA	COVID	16	8	Critical-Deceased	83	1=Hispanic	0=Other	1=male	22.6	0=Not Transplant	1=Steroid	1=Remdexivir	0	1=Ventilation	1=PMH Cardiac Disease	0=No Pulmonary Disease	1=PMH Diabetes	1=PMH Kidney Disease	7	AT1R<10	0	55	ECXM Positive	273.5	340.5	152	171.5	250	268	2372	334.5	573	1005	180	300	86	237	364	353	234	241	339	133	131.5	201	425.5	328	2519
2019	2=UCLA	COVID	8	6	Critical-Deceased	69	1=Hispanic	0=Other	1=male	29.9	0=Not Transplant	1=Steroid	1=Remdexivir	1	0=No ventilation	0=No Cardiac Disease	0=No Pulmonary Disease	0=No Diabetes	0=No Kidney Disease	8	AT1R<10				412.5	3911	115.5	366	531	326.5	2267	453	1021	1554	234	314	117.5	275	1376	424	309	331	256.5	94.5	70	630.5	2632.5	564.5	743
2020	2=UCLA	COVID	13	5	Moderate-Severe	44	1=Hispanic	0=Other	1=male	38.4	0=Not Transplant	0=No Steroid	1=Remdexivir	0	0=No ventilation	1=PMH Cardiac Disease	0=No Pulmonary Disease	0=No Diabetes	1=PMH Kidney Disease	14	AT1R>=10				1074	6304	1041	491	1076.5	716	2509	595	873.5	2212	522	461	245	954.5	1549	1817	1443	1110	1447.5	498	473	695.5	782	779	1009
2021	2=UCLA	COVID	5	5	Moderate-Severe	75	0=Non-Hispanic	3=Asian	1=male	21.8	0=Not Transplant	0=No Steroid	1=Remdexivir	1	0=No ventilation	1=PMH Cardiac Disease	0=No Pulmonary Disease	0=No Diabetes	1=PMH Kidney Disease	10	AT1R>=10				511.5	569	208	246.5	544	1869	2168	310	1340.5	2587	300	376	194.5	500	3598	604	432	342	1073	5102	363	11580.5	12885	587	1738.5
2022	2=UCLA	COVID	4	5	Moderate-Severe	59	1=Hispanic	0=Other	0=female		0=Not Transplant	0=No Steroid	0=No Remdexivir	0	0=No ventilation	0=No Cardiac Disease	0=No Pulmonary Disease	1=PMH Diabetes	0=No Kidney Disease	8	AT1R<10				654.5	3102.5	419	367	569.5	652	1657.5	500	961	2245	671	693	164.5	6609.5	534	563	442	281	1278	290	225	487	742.5	713	5979
2023	2=UCLA	COVID	9	7	Critical-Deceased	42	1=Hispanic	0=Other	1=male	35.4	0=Not Transplant	1=Steroid	1=Remdexivir	1	1=Ventilation	0=No Cardiac Disease	0=No Pulmonary Disease	0=No Diabetes	0=No Kidney Disease	11	AT1R>=10				445.5	1229	2644	304	713	772	2523	874	1154	3017	585	446	20757	565	5947	739	483	322	8701	378	1176	333	2562	860	2269
2024	2=UCLA	COVID	10	6	Critical-Deceased	67	1=Hispanic	0=Other	1=male		0=Not Transplant	1=Steroid	1=Remdexivir	1	0=No ventilation	0=No Cardiac Disease	0=No Pulmonary Disease	0=No Diabetes	0=No Kidney Disease	10	AT1R>=10				454.5	730	2190	1242	530.5	696	3711	674	1413	3167	706	500.5	397.5	1018	6680	862	376	277	668	446.5	141	333.5	1806	398.5	1087
2025	2=UCLA	COVID	8	6	Critical-Deceased	50	1=Hispanic	0=Other	0=female	35.2	0=Not Transplant	1=Steroid	1=Remdexivir	0	0=No ventilation	0=No Cardiac Disease	0=No Pulmonary Disease	0=No Diabetes	0=No Kidney Disease	11	AT1R>=10				412	680.5	300	268.5	741	399	1275	384	722.5	2026	525	423	73	353	612.5	578	401	1353.5	1546.5	2620	172.5	881	10580	972	396.5
2026	2=UCLA	COVID	6	6	Critical-Deceased	43	1=Hispanic	0=Other	1=male	28.7	1=Transplant patient	1=Steroid	1=Remdexivir	0	0=No ventilation	1=PMH Cardiac Disease	0=No Pulmonary Disease	0=No Diabetes	1=PMH Kidney Disease	18	AT1R>=10				465.5	795	174	153	348	372	1160	741	1606	3552.5	768	994	112	445	367	471	297	477	301	141	121.5	204	549	573	367
2027	2=UCLA	COVID	20	7	Critical-Deceased	51	1=Hispanic	0=Other	0=female	27.3	1=Transplant patient	1=Steroid	0=No Remdexivir	0	1=Ventilation	1=PMH Cardiac Disease	0=No Pulmonary Disease	1=PMH Diabetes	1=PMH Kidney Disease	10	AT1R>=10	0	13	ECXM Negative	607.5	617	256	152	629	185.5	2879	345.5	576	1080.5	210	203.5	110	263	376	345	285	203	522	225	97.5	206.5	534	727	287
2028	2=UCLA	COVID	5	5	Moderate-Severe	66	1=Hispanic	0=Other	0=female	30.6	0=Not Transplant	1=Steroid	1=Remdexivir	0	0=No ventilation	1=PMH Cardiac Disease	0=No Pulmonary Disease	1=PMH Diabetes	0=No Kidney Disease	15	AT1R>=10				560	901	829	419	687	1159	2399.5	440	1072	2106	533	496	213	692	1064	1023	825.5	791.5	1563.5	425	374	362	1585	1232.5	1207
2029	2=UCLA	COVID	10	5	Moderate-Severe	83	1=Hispanic	0=Other	0=female	24.6	0=Not Transplant	1=Steroid	1=Remdexivir	0	0=No ventilation	1=PMH Cardiac Disease	0=No Pulmonary Disease	0=No Diabetes	0=No Kidney Disease	8	AT1R<10				475	910	351	407.5	635	675	4377	1380	1535	3792	1022.5	1502	179	460	989.5	696	461	414.5	1413	222.5	283	582	2379	1614	722
2030	2=UCLA	COVID	13	6	Critical-Deceased	71	0=Non-Hispanic	0=Other	1=male	22.4	0=Not Transplant	1=Steroid	1=Remdexivir	1	0=No ventilation	1=PMH Cardiac Disease	0=No Pulmonary Disease	0=No Diabetes	0=No Kidney Disease	9	AT1R<10		287	ECXM Positive	363	679	438.5	127	359	1586	1995	331	643	999	181.5	250	38	251.5	364	297.5	247	189	3615	145.5	1354	127	5753	371	258.5
2031	2=UCLA	COVID	11	5	Moderate-Severe	52	1=Hispanic	0=Other	1=male		1=Transplant patient	0=No Steroid	1=Remdexivir	0	0=No ventilation	1=PMH Cardiac Disease	0=No Pulmonary Disease	0=No Diabetes	0=No Kidney Disease	6	AT1R<10	0	36	ECXM Negative	229	247	206.5	180	321	210	663	187.5	280	589	152	156	29	506.5	362.5	277.5	260.5	171	367	181	104.5	95	245	446.5	216
2032	2=UCLA	COVID	4	5	Moderate-Severe	69	0=Non-Hispanic	0=Other	0=female		0=Not Transplant	0=No Steroid	0=No Remdexivir	0	0=No ventilation	1=PMH Cardiac Disease	1=PMH Pulmonary Disease	0=No Diabetes	0=No Kidney Disease	11	AT1R>=10	65	95	ECXM Positive	484.5	7837	340	404	566	967	1656.5	713	1162.5	2315	766	676	62.5	490	681	507.5	679.5	320	949	1427.5	138.5	2106.5	6481	5074	4598
2033	2=UCLA	COVID	3	4	Moderate-Severe	54	0=Non-Hispanic	0=Other	1=male	21.6	0=Not Transplant	0=No Steroid	0=No Remdexivir	0	0=No ventilation	0=No Cardiac Disease	0=No Pulmonary Disease	0=No Diabetes	0=No Kidney Disease	8	AT1R<10				349	394.5	2889	318	448	856	1146	594	1151	1372	278	557.5	93	213	421	342	1062	304	2004	192	735	254	759.5	546	309
2034	2=UCLA	COVID	17	7	Critical-Deceased	62	1=Hispanic	0=Other	0=female	30.1	0=Not Transplant	1=Steroid	1=Remdexivir	1	1=Ventilation	0=No Cardiac Disease	0=No Pulmonary Disease	1=PMH Diabetes	0=No Kidney Disease	11	AT1R>=10	101	106	ECXM Positive	1524.5	684	1792	988.5	705.5	873	3375	1086	1760.5	3790	622.5	727	112	753	594	640	480.5	389	832	223	366	7330	2093	594.5	11180.5
2035	2=UCLA	COVID	9	6	Critical-Deceased	70	1=Hispanic	0=Other	1=male	30.9	0=Not Transplant	1=Steroid	1=Remdexivir	1	0=No ventilation	0=No Cardiac Disease	1=PMH Pulmonary Disease	0=No Diabetes	0=No Kidney Disease	8	AT1R<10	69	110	ECXM Positive	489	882	1848.5	2399	626.5	447	1120	778.5	859	1617	342	332.5	59	337	1424.5	827	464.5	289	580.5	350	148	263	596	825	625
2036	2=UCLA	COVID	10	5	Moderate-Severe	57	1=Hispanic	0=Other	0=female		0=Not Transplant	1=Steroid	1=Remdexivir	0	0=No ventilation	0=No Cardiac Disease	0=No Pulmonary Disease	0=No Diabetes	0=No Kidney Disease	9	AT1R<10	0	27	ECXM Negative	710	642	242	572.5	603	711	3825	2575	4145	4850	717	903	211	505	3243	628	552	389	666	284.5	313	529	1053	680	666
2037	2=UCLA	COVID	13	6	Critical-Deceased	58	0=Non-Hispanic	3=Asian	1=male	24.2	0=Not Transplant	1=Steroid	1=Remdexivir	1	0=No ventilation	0=No Cardiac Disease	0=No Pulmonary Disease	1=PMH Diabetes	0=No Kidney Disease	21	AT1R>=10	101	140	ECXM Positive	346	574	188	244	473.5	1548	990	307.5	775	1094	245	320	64	1293.5	555	438	280	471	922	650	155	181.5	453	374	373
2038	2=UCLA	COVID	3	5	Moderate-Severe	70	0=Non-Hispanic	3=Asian	1=male	27.3	0=Not Transplant	0=No Steroid	1=Remdexivir	0	0=No ventilation	1=PMH Cardiac Disease	0=No Pulmonary Disease	0=No Diabetes	0=No Kidney Disease	10	AT1R>=10				1084.5	524.5	753.5	185.5	404	449	1262	1045	2186	2973	551	995	93	413	720.5	581	360	668	1475	173	166.5	266	853.5	594	504
2039	2=UCLA	COVID	29	7	Critical-Deceased	61	1=Hispanic	0=Other	1=male	26.3	1=Transplant patient	1=Steroid	1=Remdexivir	0	1=Ventilation	1=PMH Cardiac Disease	1=PMH Pulmonary Disease	0=No Diabetes	1=PMH Kidney Disease	10	AT1R>=10				238	1253	125	131	199	158.5	538	217	376	909	219	214.5	80	243.5	196	226	188.5	153	316.5	179	83	176	259	141	649
2040	2=UCLA	COVID	24	5	Moderate-Severe	68	1=Hispanic	0=Other	0=female	21.5	1=Transplant patient	1=Steroid	1=Remdexivir	0	0=No ventilation	0=No Cardiac Disease	1=PMH Pulmonary Disease	0=No Diabetes	0=No Kidney Disease	20	AT1R>=10	164	219	ECXM Positive	496.5	658.5	227	221	440.5	265	2083	623	1319	3834	860	639	65.5	435	1997	594.5	1393	1161	299.5	323	254	257	11626.5	420	806
2041	2=UCLA	COVID	42	7	Critical-Deceased	64	1=Hispanic	0=Other	0=female	28.5	1=Transplant patient	1=Steroid	1=Remdexivir	1	1=Ventilation	1=PMH Cardiac Disease	0=No Pulmonary Disease	0=No Diabetes	0=No Kidney Disease	9	AT1R<10				266	591	228.5	231	251	194	1516	440.5	819	1889.5	595	510	19997	244.5	385	291	428.5	154.5	338	142	48	154.5	1262	264	205
2042	2=UCLA	COVID	34	6	Critical-Deceased	68	1=Hispanic	0=Other	1=male	31.4	0=Not Transplant	1=Steroid	1=Remdexivir	1	0=No ventilation	1=PMH Cardiac Disease	1=PMH Pulmonary Disease	0=No Diabetes	0=No Kidney Disease	40	AT1R>=10	232	292	ECXM Positive	870	682	1136.5	342	966	546	2075.5	552.5	1277	1641	358	498.5	238	434	706.5	1541	809	562	711	372	1132	327	564.5	508	1437
2043	2=UCLA	COVID	4	5	Moderate-Severe	49	0=Non-Hispanic	2=Black	0=female	42.1	0=Not Transplant	0=No Steroid	1=Remdexivir	1	0=No ventilation	0=No Cardiac Disease	0=No Pulmonary Disease	1=PMH Diabetes	0=No Kidney Disease	11	AT1R>=10				396	383	772	152	269	295.5	1944	445	705	1580.5	410.5	495.5	524	285	2342	360	234	223.5	246	204.5	2600	810	7048	310	513.5
2044	2=UCLA	COVID	26	8	Critical-Deceased	55	1=Hispanic	0=Other	1=male	37.8	0=Not Transplant	1=Steroid	1=Remdexivir	0	1=Ventilation	0=No Cardiac Disease	0=No Pulmonary Disease	1=PMH Diabetes	0=No Kidney Disease	13	AT1R>=10	0	46	ECXM Negative	336.5	242	1024	289	283	698	932	411.5	608	1456.5	338	305	119	181	371.5	268	202	126	714	172.5	120	124.5	330	257	2942.5
2045	2=UCLA	COVID	4	5	Moderate-Severe	38	1=Hispanic	0=Other	1=male	34.3	0=Not Transplant	1=Steroid	1=Remdexivir	1	0=No ventilation	0=No Cardiac Disease	0=No Pulmonary Disease	1=PMH Diabetes	0=No Kidney Disease	10	AT1R>=10	0	0	ECXM Negative	453	357	153.5	197	404	315	1781	523	1507.5	1601	429	523	20342.5	254	337.5	419	388	309	475	445	109.5	187	341.5	760	365
2046	2=UCLA	COVID	26	6	Critical-Deceased	56	1=Hispanic	0=Other	0=female	34.2	1=Transplant patient	1=Steroid	1=Remdexivir	1	0=No ventilation	1=PMH Cardiac Disease	0=No Pulmonary Disease	1=PMH Diabetes	0=No Kidney Disease	9	AT1R<10	61	108	ECXM Positive	831	4852.5	366	290	475	425	2358	1076	2142	2997	501	916	196	5706.5	636	573	491	505	586	393	138	275	961.5	1337	573
2047	2=UCLA	COVID	11	5	Moderate-Severe	41	0=Non-Hispanic	1=White	0=female	22.6	0=Not Transplant	1=Steroid	1=Remdexivir	0	0=No ventilation	1=PMH Cardiac Disease	0=No Pulmonary Disease	0=No Diabetes	0=No Kidney Disease	11	AT1R>=10				453	1081	625	239	628	587	1245.5	687	1395	2892	583	527	3012.5	437.5	895	690.5	412	198	2293	413	428	201	278	864.5	422
2048	2=UCLA	COVID	5	5	Moderate-Severe	33	0=Non-Hispanic	2=Black	1=male	43.6	0=Not Transplant	1=Steroid	1=Remdexivir	1	0=No ventilation	1=PMH Cardiac Disease	1=PMH Pulmonary Disease	0=No Diabetes	0=No Kidney Disease	9	AT1R<10				351	600	4385	225	351.5	558	6430.5	1862.5	3082.5	6063.5	976	1735	126.5	349.5	622	469	443.5	335.5	704	274	174.5	295.5	863	631	592.5
2049	2=UCLA	COVID	14	8	Critical-Deceased	57	1=Hispanic	0=Other	0=female	30.4	0=Not Transplant	1=Steroid	1=Remdexivir	0	1=Ventilation	1=PMH Cardiac Disease	0=No Pulmonary Disease	1=PMH Diabetes	0=No Kidney Disease	10	AT1R>=10	139	99	ECXM Positive	387	449	358	268.5	487	2853	1471.5	490.5	1041	1527	260	390	64	193	457	258	253.5	154	718	122	104	247	1233	313	297.5
2050	2=UCLA	COVID	6	5	Moderate-Severe	46	0=Non-Hispanic	2=Black	1=male		0=Not Transplant	1=Steroid	1=Remdexivir	0	0=No ventilation	0=No Cardiac Disease	1=PMH Pulmonary Disease	1=PMH Diabetes	0=No Kidney Disease	23	AT1R>=10		0	ECXM Negative	1152	1117.5	1360	1690.5	1251	1660.5	4653	1335.5	1740	3228	709	825	815.5	1070	1064	714	1020	805	4641	1144	1032	1782.5	3631	1881	778
2051	2=UCLA	COVID	51	7	Critical-Deceased	64	1=Hispanic	0=Other	1=male	32.2	0=Not Transplant	1=Steroid	1=Remdexivir	1	1=Ventilation	0=No Cardiac Disease	0=No Pulmonary Disease	0=No Diabetes	0=No Kidney Disease	10	AT1R>=10	12	70	ECXM Positive	352.5	393	306.5	455	487.5	470.5	1194	617	3436	1585	299	402	212	396.5	494	414	250	278.5	479	190	157	272.5	875	904.5	350
2052	2=UCLA	COVID	64	7	Critical-Deceased	47	1=Hispanic	0=Other	0=female	37.6	0=Not Transplant	1=Steroid	1=Remdexivir	0	1=Ventilation	1=PMH Cardiac Disease	1=PMH Pulmonary Disease	1=PMH Diabetes	0=No Kidney Disease	14	AT1R>=10				657.5	2201	871.5	2903	470	470	2662.5	1905.5	2604	8500.5	2159	2178	77	339	618	681.5	300	322.5	373	450	262	350	2536	1704	411
2053	2=UCLA	COVID	17	8	Critical-Deceased	53	1=Hispanic	0=Other	1=male	32.3	0=Not Transplant	1=Steroid	1=Remdexivir	0	1=Ventilation	0=No Cardiac Disease	0=No Pulmonary Disease	0=No Diabetes	0=No Kidney Disease	8	AT1R<10	12	56	ECXM Positive	324	232	122	231	371	203	943	325	541.5	1305	251	282	114.5	188	328	225.5	251	192	167	217	135	208	786	329	233.5
2054	2=UCLA	COVID	25	7	Critical-Deceased	43	1=Hispanic	0=Other	0=female	33.5	0=Not Transplant	1=Steroid	1=Remdexivir	0	1=Ventilation	1=PMH Cardiac Disease	0=No Pulmonary Disease	1=PMH Diabetes	0=No Kidney Disease	14	AT1R>=10	23	64	ECXM Positive	320.5	3739	258.5	1048	613	612	3163	1010	1781	3000.5	737	796.5	1059	203	561.5	439	856	325	377.5	723.5	204.5	125.5	1184	696	8717.5
2055	2=UCLA	COVID	16	6	Critical-Deceased	45	1=Hispanic	0=Other	1=male	26.3	1=Transplant patient	1=Steroid	1=Remdexivir	1	0=No ventilation	1=PMH Cardiac Disease	0=No Pulmonary Disease	0=No Diabetes	0=No Kidney Disease	7	AT1R<10				278	416.5	420	124.5	306	207	773	420.5	444	1172	290	308.5	101	310.5	301.5	295.5	331	209	257	185	57	128	358	427	271
2056	2=UCLA	COVID	7	6	Critical-Deceased	69	1=Hispanic	0=Other	1=male	27.5	0=Not Transplant	1=Steroid	1=Remdexivir	1	0=No ventilation	1=PMH Cardiac Disease	0=No Pulmonary Disease	1=PMH Diabetes	0=No Kidney Disease	8	AT1R<10	81		ECXM Positive	591.5	2512	2396	700.5	155	373	1857.5	466.5	970	2197	398.5	438	265.5	496	490	395	467	341	609	324	234	137	4532	508	3785
2057	2=UCLA	COVID	7	6	Critical-Deceased	66	0=Non-Hispanic	0=Other	0=female	31	0=Not Transplant	1=Steroid	1=Remdexivir	0	0=No ventilation	0=No Cardiac Disease	0=No Pulmonary Disease	0=No Diabetes	0=No Kidney Disease	8	AT1R<10				447	539	344	725	453	584	730	471	906	1343	133.5	395	52	254	441	442	464	1201	289.5	154	104	197	189	183	289
2058	2=UCLA	COVID	8	6	Critical-Deceased	61	1=Hispanic	0=Other	0=female	28.9	0=Not Transplant	1=Steroid	1=Remdexivir	1	0=No ventilation	0=No Cardiac Disease	0=No Pulmonary Disease	1=PMH Diabetes	0=No Kidney Disease	8	AT1R<10				458	493	3199	221	384	471	2267	410.5	788	1167	321.5	260	227.5	492	732	509	263	358	321.5	238	151	584	796.5	429	1543
2059	2=UCLA	COVID	10	6	Critical-Deceased	51	1=Hispanic	0=Other	0=female	33.5	0=Not Transplant	1=Steroid	1=Remdexivir	1	0=No ventilation	0=No Cardiac Disease	1=PMH Pulmonary Disease	0=No Diabetes	0=No Kidney Disease	7	AT1R<10				373.5	521	152	254.5	473	327.5	1159.5	401	665	1262	277	398	77.5	271.5	478	469	391	373	365	317.5	256	357	281.5	531.5	519
2060	2=UCLA	COVID	12	5	Moderate-Severe	34	1=Hispanic	0=Other	0=female	37.9	1=Transplant patient	0=No Steroid	0=No Remdexivir	0	0=No ventilation	0=No Cardiac Disease	0=No Pulmonary Disease	0=No Diabetes	1=PMH Kidney Disease	6	AT1R<10				233.5	1493	203	90	150.5	146	2000	1166	1400	3334.5	494	968	48.5	164	311.5	276.5	170	165	177	144	67	86	4062.5	140	183
2061	2=UCLA	COVID	8	5	Moderate-Severe	70	1=Hispanic	0=Other	1=male	24.8	1=Transplant patient	1=Steroid	1=Remdexivir	0	0=No ventilation	1=PMH Cardiac Disease	0=No Pulmonary Disease	1=PMH Diabetes	0=No Kidney Disease	7	AT1R<10	0	38	ECXM Negative	284	465	223	174.5	337	463.5	1420	281	507	739	214	444	2904	151	301	290	1255	849.5	299	184.5	82	149	242	580	266.5
2062	2=UCLA	COVID	4	5	Moderate-Severe	50	0=Non-Hispanic	1=White	0=female	41.4	1=Transplant patient	0=No Steroid	1=Remdexivir	1	0=No ventilation	0=No Cardiac Disease	0=No Pulmonary Disease	0=No Diabetes	1=PMH Kidney Disease	9	AT1R<10	58	180	ECXM Positive	502.5	1864	503.5	575	632	709	1591	338	616	1641	376	281	175	600	728	739.5	433	434	395	2969.5	189.5	299	1389.5	1043	713
2063	2=UCLA	COVID	2	4	Moderate-Severe	55	1=Hispanic	0=Other	1=male	38.3	1=Transplant patient	0=No Steroid	0=No Remdexivir	0	0=No ventilation	1=PMH Cardiac Disease	0=No Pulmonary Disease	1=PMH Diabetes	0=No Kidney Disease	7	AT1R<10				359	618.5	190	309	279	229.5	2658	747.5	1169	2770	398	522	69	389.5	294.5	410.5	244	3724	421.5	372	140	319	743	6782.5	560
2064	2=UCLA	COVID	6	5	Moderate-Severe	29	0=Non-Hispanic	0=Other	0=female	40	0=Not Transplant	1=Steroid	1=Remdexivir	1	0=No ventilation	0=No Cardiac Disease	0=No Pulmonary Disease	0=No Diabetes	0=No Kidney Disease	8	AT1R<10				373	281	157	702	360	322	9830	5353	7940	15874.5	3114.5	5627	151	262	763.5	237.5	272	237	322	165	113	81	440	370	196
2065	2=UCLA	COVID	5	5	Moderate-Severe	43	0=Non-Hispanic	2=Black	1=male	29.2	1=Transplant patient	1=Steroid	0=No Remdexivir	0	0=No ventilation	1=PMH Cardiac Disease	0=No Pulmonary Disease	0=No Diabetes	0=No Kidney Disease	5	AT1R<10				533	1133	9661.5	263	785	561.5	1314	491	796	1405	348.5	399	79	336	685.5	888	356	246	790	167.5	146	214	400	442	828
2066	2=UCLA	COVID	5	5	Moderate-Severe	62	0=Non-Hispanic	1=White	1=male	34.4	0=Not Transplant	1=Steroid	1=Remdexivir	0	0=No ventilation	0=No Cardiac Disease	1=PMH Pulmonary Disease	0=No Diabetes	0=No Kidney Disease	13	AT1R>=10				3088.5	297	683.5	200	431	567	1366	766	1378.5	1983	291	414	51	241.5	405	453	163	415	427	264	952	115	580	521	392
2067	2=UCLA	COVID	47	7	Critical-Deceased	67	1=Hispanic	0=Other	1=male	21.5	0=Not Transplant	1=Steroid	1=Remdexivir	1	1=Ventilation	1=PMH Cardiac Disease	0=No Pulmonary Disease	1=PMH Diabetes	0=No Kidney Disease	7	AT1R<10				336	499.5	203	300	228	324.5	819.5	366	836	1639	285	243.5	113	417	717	402.5	336	185	266	121	157.5	186	1147	696	236
2068	2=UCLA	COVID	24	8	Critical-Deceased	59	0=Non-Hispanic	3=Asian	1=male	34.5	0=Not Transplant	1=Steroid	1=Remdexivir	1	1=Ventilation	1=PMH Cardiac Disease	0=No Pulmonary Disease	1=PMH Diabetes	0=No Kidney Disease	10	AT1R>=10				380	691	373	772	466.5	382	2038	690	847	2079	541	449.5	1105.5	387	503	933	322	264	458	215.5	148	331	841	847	752
2069	2=UCLA	COVID	4	6	Critical-Deceased	29	1=Hispanic	0=Other	0=female	50.5	0=Not Transplant	0=No Steroid	1=Remdexivir	1	0=No ventilation	0=No Cardiac Disease	0=No Pulmonary Disease	1=PMH Diabetes	0=No Kidney Disease	11	AT1R>=10				669	9617	5899	604	393	550	3196	631	683	1732	605	489.5	166.5	713	782	1126	721	344	966	233	136.5	264	1522	1404	412.5
2070	2=UCLA	COVID	17	8	Critical-Deceased	48	0=Non-Hispanic	2=Black	1=male	46.1	1=Transplant patient	1=Steroid	1=Remdexivir	0	1=Ventilation	1=PMH Cardiac Disease	0=No Pulmonary Disease	0=No Diabetes	0=No Kidney Disease	40	AT1R>=10				356	4727	380.5	660	602.5	988	1533	869	1936	3369.5	665.5	565.5	204	533	1110	685	421	510.5	551	544.5	243.5	2391	1270	856	545
2071	2=UCLA	COVID	49	7	Critical-Deceased	67	0=Non-Hispanic	1=White	1=male	28	0=Not Transplant	1=Steroid	1=Remdexivir	1	1=Ventilation	1=PMH Cardiac Disease	0=No Pulmonary Disease	1=PMH Diabetes	0=No Kidney Disease	20	AT1R>=10				289	453	349	331	209	286	1686	220.5	335	698	228	385	169.5	381.5	406	359	2452	307	384	226	192.5	244	6024	300.5	448
2072	2=UCLA	COVID	24	7	Critical-Deceased	57	1=Hispanic	0=Other	0=female	33.3	0=Not Transplant	1=Steroid	1=Remdexivir	1	1=Ventilation	1=PMH Cardiac Disease	0=No Pulmonary Disease	1=PMH Diabetes	1=PMH Kidney Disease	16	AT1R>=10				425	354.5	433	310.5	335	458	2468	499	1061	2185	492	332	67	368	420	340	206.5	309	456	217	101	6983	2712	418	370
2073	2=UCLA	COVID	10	5	Moderate-Severe	64	1=Hispanic	0=Other	0=female	24.7	0=Not Transplant	0=No Steroid	0=No Remdexivir	0	0=No ventilation	0=No Cardiac Disease	0=No Pulmonary Disease	0=No Diabetes	0=No Kidney Disease	19	AT1R>=10				658	574.5	497	1796	577.5	729.5	757	1107	1825	3676.5	656	546	128	934	590	731	476.5	384	389.5	370	534	359	351	2526	484
2074	2=UCLA	COVID	17	6	Critical-Deceased	63	1=Hispanic	0=Other	0=female	35.1	0=Not Transplant	1=Steroid	1=Remdexivir	1	0=No ventilation	1=PMH Cardiac Disease	1=PMH Pulmonary Disease	1=PMH Diabetes	0=No Kidney Disease	10	AT1R>=10	46	71	ECXM Positive	2535.5	8209	4834	264	800	1493.5	5962.5	411.5	474	1225	301	318	19576	520	576	673	689	400	1720	197	123	356.5	14609	1126	2038.5
2075	2=UCLA	COVID	5	5	Moderate-Severe	70	1=Hispanic	0=Other	0=female	41.5	1=Transplant patient	1=Steroid	1=Remdexivir	0	0=No ventilation	1=PMH Cardiac Disease	0=No Pulmonary Disease	1=PMH Diabetes	0=No Kidney Disease	10	AT1R>=10				450	1536.5	263	481	422	220	1072	749	1378.5	1734	267	431.5	82	563	714	495	275	396	317	1483	154	163	295.5	251	691.5
2076	2=UCLA	COVID	6	5	Moderate-Severe	37	1=Hispanic	0=Other	1=male	31.01	1=Transplant patient	1=Steroid	1=Remdexivir	0	0=No ventilation	1=PMH Cardiac Disease	0=No Pulmonary Disease	0=No Diabetes	0=No Kidney Disease	7	AT1R<10	0	0	ECXM Negative	250	514	182	131	242	246	1023	575	1076	1335	254.5	271	80	208.5	566	284	211.5	1066.5	300.5	257	53	189	552	1498	326
2077	2=UCLA	COVID	15	6	Critical-Deceased	60	0=Non-Hispanic	1=White	1=male	28.17	0=Not Transplant	1=Steroid	1=Remdexivir	0	0=No ventilation	0=No Cardiac Disease	0=No Pulmonary Disease	1=PMH Diabetes	0=No Kidney Disease	7	AT1R<10	106	125	ECXM Positive	1224.5	1058	824	195	1028	829	769	222	596	994	247.5	311	73	910	1937	972	1501	2254.5	723	76	104	1966	16440	1134	688.5
2078	2=UCLA	COVID	31	7	Critical-Deceased	55	0=Non-Hispanic	1=White	0=female	38.6	0=Not Transplant	1=Steroid	1=Remdexivir	0	1=Ventilation	0=No Cardiac Disease	1=PMH Pulmonary Disease	0=No Diabetes	0=No Kidney Disease	8	AT1R<10	0	0	ECXM Negative	509	642.5	438	367	300	277	913	260	720.5	924	193	331	58	2126	266	273	275.5	490.5	453	172	108	151	3166	365.5	230
2079	2=UCLA	COVID	8	5	Moderate-Severe	51	1=Hispanic	0=Other	1=male	28.25	0=Not Transplant	1=Steroid	1=Remdexivir	0	0=No ventilation	0=No Cardiac Disease	0=No Pulmonary Disease	0=No Diabetes	0=No Kidney Disease	6	AT1R<10				651	445.5	1563	295	592.5	457	2198	490	639	1197	369	316.5	164	712	630	524.5	302	213	376	256	217	313.5	634	311	362
2080	2=UCLA	COVID	21	7	Critical-Deceased	53	1=Hispanic	0=Other	1=male	23.86	0=Not Transplant	1=Steroid	1=Remdexivir	0	1=Ventilation	1=PMH Cardiac Disease	0=No Pulmonary Disease	1=PMH Diabetes	0=No Kidney Disease	7	AT1R<10	0	13	ECXM Negative	376	494	215	209	447.5	709	1268.5	671	818	1991.5	255	217	82	240	662	632	171.5	253	349.5	151	146	174	1012	254	316
[truncated: 107 more columns]

## Sheet: Dictionary
Variable	Label
oid	Patient id
site	Study site: Sharp; UCLA
dtype	Disease type: COVID; MIS
hday	Hospital Length of Stay Days
covid_nih	Peak Ordinal Scale Peak NIH ordinal scale severity
covid2	Severity Grp: 0=moderate-severe,1=critical-deceased
age	Age Years
ethnicity	Ethnicity
race2	Race
sex	Sex 0=Female/1=Male
bmi	BMI body mass index
tx_i	Transplant 0N/1Y
str_dex	Steroid Dexamethasone 0N/1Y
rdv_rx	Remdesivir 0N/1Y
trial	Clinical Trial subject 0N/1Y
vent	Ventilator 0N/1Y
pmh_hrt	PMH cardiac 0N/1Y
pmh_pul	PMH pulmonary 0N/1Y
pmh_dm	PMH DM 0N/1Y
pmh_kidney	PMH kidney 0N/1Y
at1r	AT1R Units/ml; cutoff for 'at risk' is >10
at1r_c	AT1R category, >=10yes
ecm1_num	EC1 endothelial xm (donor 1): cutoff pos>50
ecm2_num	EC2 endothelial xm (donor 2); cutoff pos>50
ecmi	ECXM Interp 0neg/1pos
dexi	DEXI, MFI
snrpn	SNRPN, MFI
ssb	SSB, MFI
il8	IL-8, MFI
krt8	KRT8, MFI
krt18	KRT18, MFI
myosin	MYOSIN, MFI
coll1	COLLAGEN I, MFI
coll2	COLLAGEN II, MFI
coll3	COLLAGEN III, MFI
coll4	COLLAGEN IV, MFI
coll5	COLLAGEN V, MFI
csf2	CSF2, MFI
lgals8	LGALS8, MFI
shc3	SHC3, MFI
agrn	AGRN, MFI
perc	PECR, MFI
atp5b	ATP5B, MFI
snrpb2	SNRPB2, MFI
gdnf	GDNF, MFI
ifng	IFNG, MFI
gstt1	GSTT1, MFI
eno1	ENO1, MFI
lmna	LMNA, MFI
ncl	NCL, MFI
prkch	PRKCH, MFI
prkcz	PRKCZ, MFI
fibnec1	FIBRONECTIN1, MFI
hars	HARS, MFI
cgb5	CGB5, MFI
vegfa	VEGFA, MFI
vcl	VCL, MFI
arhgdib	ARHGDIB, MFI
lphn1	LPHN1, MFI
coll6	COLLAGEN VI, MFI
thyglbn	Thyroglobulin, MFI
lgals3	LGALS3, MFI
emcn	EMCN, MFI
il21	IL-21, MFI
vim	VIM, MFI
tuba1b	TUBA1B, MFI
tubulin	TUBULIN, MFI
flrt2	FLRT2, MFI
stat6	STAT6, MFI
apol2	APOL2, MFI
cd40	CD40, MFI
cxcl11	CXCL11, MFI
cxcl9	CXCL9, MFI
gapdh	GAPDH, MFI
actin	ACTIN, MFI
pla2r1	PLA2R1, MFI
hspb1	HSPB1, MFI
ror1	ROR1, MFI
icam1	ICAM1, MFI
fas	FAS, MFI
p2ry11	P2RY11, MFI
ptpro	PTPRO, MFI
ccp	CCP, MFI
transf	Human Transferrin, MFI
tubb	TUBB, MFI
albumin	Human Albumin, MFI
igg	Human IgG, MFI
log10_dexi	log 10 dexi
log10_snrpn	log 10 snrpn
log10_lgals3	log 10 lgals3
log10_emcn	log 10 emcn
log10_ssb	log 10 ssb
log10_il21	log 10 il21
log10_il8	log 10 il8
log10_vim	log 10 vim
log10_tuba1b	log 10 tuba1b
log10_krt8	log 10 krt8
log10_krt18	log 10 krt18
log10_tubu~n	log 10 tubulin
log10_myosin	log 10 myosin
log10_flrt2	log 10 flrt2
log10_coll1	log 10 coll1
log10_coll2	log 10 coll2
log10_coll3	log 10 coll3
log10_coll4	log 10 coll4
log10_coll5	log 10 coll5
log10_csf2	log 10 csf2
log10_lgals8	log 10 lgals8
log10_shc3	log 10 shc3
log10_stat6	log 10 stat6
log10_agrn	log 10 agrn
log10_perc	log 10 perc
log10_atp5b	log 10 atp5b
log10_apol2	log 10 apol2
log10_cd40	log 10 cd40
log10_snrpb2	log 10 snrpb2
log10_cxcl11	log 10 cxcl11
log10_gdnf	log 10 gdnf
log10_ifng	log 10 ifng
log10_cxcl9	log 10 cxcl9
log10_gstt1	log 10 gstt1
log10_eno1	log 10 eno1
log10_gapdh	log 10 gapdh
log10_lmna	log 10 lmna
log10_actin	log 10 actin
log10_ncl	log 10 ncl
log10_prkch	log 10 prkch
log10_prkcz	log 10 prkcz
log10_pla2r1	log 10 pla2r1
log10_fibn~1	log 10 fibnec1
log10_hspb1	log 10 hspb1
log10_ror1	log 10 ror1
log10_hars	log 10 hars
log10_icam1	log 10 icam1
log10_cgb5	log 10 cgb5
log10_fas	log 10 fas
log10_p2ry11	log 10 p2ry11
log10_vegfa	log 10 vegfa
log10_vcl	log 10 vcl
log10_arhg~b	log 10 arhgdib
log10_ptpro	log 10 ptpro
log10_lphn1	log 10 lphn1
log10_coll6	log 10 coll6
log10_thyg~n	log 10 thyglbn
log10_ccp	log 10 ccp
log10_transf	log 10 transf
log10_tubb	log 10 tubb
tropn_ucla	UCLA troponin levels
tropn_shrp	Sharp troponin levels
tropni	Troponin Group 0neg/1pos
ddimer_ucla	UCLA D-dimer values
ddimer_shrp	Sharp D-dimer values
gddimer	D-dimer Group: 0<500;1=500-999;2=1000-1999;3=2000-4999;4=>5000
renin	Renin laboratory results (Sharp only)
aldo	Aldosterone laboratory results (Sharp only)
ang2	Angiotensin II laboratory results (Sharp only)
ace	Angiotensin Converting Enzyme laboratory results (Sharp only)
