# Supplementary material for: Vascular and Non-HLA autoantibody profiles in hospitalized patients with COVID-19
Source: Front Immunol. 2023 Jun 15;14:1197326. doi: 10.3389/fimmu.2023.1197326 (PMC10309004; doi:10.3389/fimmu.2023.1197326)
Supplement: Supplementary file 2 [file Table_2.xlsx]

## Sheet: Sheet1
Supplementary Table 2: Autoantibodies by COVID-19 severity
Antibody	Moderate-Severe (n=60)		Critical-Deceased (n=50)		Wilcoxon rank-sum (Mann–Whitney)	Fisher's exact (MFI cutoff 1000)
	Mean MFI	Median MFI	Mean MFI	Median MFI	p-value	p-value
dexi	552	464	520	419	0.406	0.726
snrpn	1108	648	1290	621	0.5	0.289
ssb	1537	583	1007	402	0.202	0.684
il8	555	313	459	293	0.73	0.753
krt8	542	527	467	450	0.104	0.218
krt18	722	586	660	470	0.233	1
myosin	2482	1991	1960	1889	0.176	0.019
coll1	688	502	574	447	0.859	0.592
coll2	1199	898	1034	819	0.608	0.329
coll3	2289	1692	1940	1603	0.503	0.628
coll4	557	423	461	347	0.022	0.687
coll5	682	496	514	393	0.038	0.507
csf2	759	166	1379	118	0.128	1
lgals8	599	419	609	375	0.378	0.507
shc3	1140	611	838	511	0.066	0.067
agrn	608	555	525	441	0.066	0.178
perc	770	405	463	357	0.151	0.049
atp5b	502	394	505	328	0.141	1
snrpb2	937	650	908	469	0.133	0.157
gdnf	533	281	313	220	0.017	0.069
ifng	321	221	615	153	0.02	0.242
gstt1	584	291	644	264	0.289	1
eno1	1996	751	2365	1166	0.18	0.084
lmna	1008	584	630	524	0.276	0.231
ncl	814	551	1196	487	0.564	0.656
prkch	841	556	979	589	0.416	1
prkcz	1652	580	2069	820	0.174	0.161
fibnec1	1342	880	1048	847	0.184	0.564
hars	577	526	779	429	0.061	0.767
cgb5	432	321	741	299	0.313	0.729
vegfa	459	351	508	315	0.219	0.753
vcl	3590	2015	2734	1935	0.505	1
arhgdib	782	453	457	311	0.056	0.252
lphn1	737	488	503	352	0.009	0.083
coll6	1111	737	811	587	0.023	0.048
thyglbn	1207	595	1321	550	0.883	1
